# Supplementary material for: Rats with Long-Term Cholestasis Have a Decreased Cytosolic but Maintained Mitochondrial Hepatic CoA Pool
Source: Int J Mol Sci. 2023 Feb 22;24(5):4365. doi: 10.3390/ijms24054365 (PMC10001988; doi:10.3390/ijms24054365)
Supplement: Supplementary file 1 [file ijms-24-04365-s001.zip]

Archive with 1 entries (1 files):
- ijms-2206874-supplementary.pdf
